# Supplementary material for: Exploring the Role of Extracellular Vesicles in the Pathogenesis of Tuberculosis
Source: Genes (Basel). 2024 Mar 29;15(4):434. doi: 10.3390/genes15040434 (PMC11049626; doi:10.3390/genes15040434)
Supplement: Supplementary file 1 [file genes-15-00434-s001.zip]

Archive with 1 entries (1 files):
- genes-2925023-supplementary.pdf
